# Supplementary material for: Influenza A virus exploits transferrin receptor recycling to enter host cells
Source: Proc Natl Acad Sci U S A. 2023 May 16;120(21):e2214936120. doi: 10.1073/pnas.2214936120 (PMC10214170; doi:10.1073/pnas.2214936120)
Supplement: Supplementary file 3 — Dataset S02 (XLSX) [file pnas.2214936120.sd02.xlsx]

## Sheet: Sheet1
Ra	Accession.Number	Identified.Proteins..257.	Alternate.ID	HRP	HA wt HRP	HA Y98F HRP	organism	ID_link	CSPA.category		ratio	User Input	Mapped Gene Symbol	Num of Expt. (found/total)	Ave SC	Max SC
241	TFR1_HUMAN	Transferrin receptor protein 1 OS=Homo sapiens OX=9606 GN=TFRC PE=1 SV=2	TFRC	2	10	10	Human	P02786	1 - high confidence		5	TFRC	TFRC	87 / 716	2.4	21
41	CERU_HUMAN	Ceruloplasmin OS=Homo sapiens OX=9606 GN=CP PE=1 SV=1	CP	3	9	4	Human	P00450	1 - high confidence		3	CP	CP	30 / 716	2.3	14
106	ITB1_HUMAN	Integrin beta-1 OS=Homo sapiens OX=9606 GN=ITGB1 PE=1 SV=2	ITGB1	2	7	10	Human	P05556	1 - high confidence		3.5	ITGB1	ITGB1	38 / 716	2.5	10
40	CDSN_HUMAN	Corneodesmosin OS=Homo sapiens OX=9606 GN=CDSN PE=1 SV=3	CDSN	3	6	3	Human	Q15517	1 - high confidence		2	CDSN	CDSN	50 / 716	2.7	8
