# Supplementary material for: Influenza A virus exploits transferrin receptor recycling to enter host cells
Source: Proc Natl Acad Sci U S A. 2023 May 16;120(21):e2214936120. doi: 10.1073/pnas.2214936120 (PMC10214170; doi:10.1073/pnas.2214936120)
Supplement: Supplementary file 5 — Dataset S04 (XLSX) [file pnas.2214936120.sd04.xlsx]

## Sheet: Sheet1
9	ADA10_HUMAN	Disintegrin and metalloproteinase domain-containing protein 10 OS=Homo sapiens OX=9606 GN=ADAM10 PE=1 SV=1	ADAM10	6	17	24	Human	O14672	1 - high confidence		2.83333	ADAM10	ADAM10	2	1.5	2
14	AGRIN_HUMAN	Agrin OS=Homo sapiens OX=9606 GN=AGRN PE=1 SV=5	AGRN	0	5	4	Human	O00468	1 - high confidence		#DIV/0!	AGRN	AGRN	5	44.8	121
56	CD166_HUMAN	CD166 antigen OS=Homo sapiens OX=9606 GN=ALCAM PE=1 SV=2	ALCAM	12	24	31	Human	Q13740	1 - high confidence		2	ALCAM	ALCAM	1	1	1
Ra	Accession.Number	Identified.Proteins..421.	Alternate.ID	HRP	HA wt HRP	HA Y98F HRP	organism	ID_link	CSPA.category		ratio	User Input	Mapped Gene Symbol	Num of Expt. (found/total)	Ave SC	Max SC
36	BCAM_HUMAN	Basal cell adhesion molecule OS=Homo sapiens OX=9606 GN=BCAM PE=1 SV=2	BCAM	3	14	13	Human	P50895	1 - high confidence		4.66667	BCAM	BCAM	2	8	8
47	CAH12_HUMAN	Carbonic anhydrase 12 OS=Homo sapiens OX=9606 GN=CA12 PE=1 SV=1	CA12	4	15	19	Human	O43570	1 - high confidence		3.75	CA12	CA12	1	58	58
41	CA2D1_HUMAN	Voltage-dependent calcium channel subunit alpha-2/delta-1 OS=Homo sapiens OX=9606 GN=CACNA2D1 PE=1 SV=3	CACNA2D1	4	8	7	Human	P54289	1 - high confidence		2	CACNA2D1	CACNA2D1	5	3.6	12
46	CADM4_HUMAN	Cell adhesion molecule 4 OS=Homo sapiens OX=9606 GN=CADM4 PE=1 SV=1	CADM4	0	5	3	Human	Q8NFZ8	1 - high confidence		#DIV/0!	CADM4	CADM4	0	0
54	CD109_HUMAN	CD109 antigen OS=Homo sapiens OX=9606 GN=CD109 PE=1 SV=2	CD109	0	11	24	Human	Q6YHK3	1 - high confidence		#DIV/0!	CD109	CD109	2	5.5	10
58	CD44_HUMAN	CD44 antigen OS=Homo sapiens OX=9606 GN=CD44 PE=1 SV=3	CD44	12	28	36	Human	P16070	1 - high confidence		2.33333	CD44	CD44	13	1.7	5
219	MCP_HUMAN	Membrane cofactor protein OS=Homo sapiens OX=9606 GN=CD46 PE=1 SV=3	CD46	0	5	4	Human	P15529	1 - high confidence		#DIV/0!	CD46	CD46	0	0
82	DAF_HUMAN	Complement decay-accelerating factor OS=Homo sapiens OX=9606 GN=CD55 PE=1 SV=4	CD55	0	5	9	Human	P08174	1 - high confidence		#DIV/0!	CD55	CD55	1	2	2
43	CADH1_HUMAN	Cadherin-1 OS=Homo sapiens OX=9606 GN=CDH1 PE=1 SV=3	CDH1	4	12	16	Human	P12830	1 - high confidence		3	CDH1	CDH1	0	0
44	CADH2_HUMAN	Cadherin-2 OS=Homo sapiens OX=9606 GN=CDH2 PE=1 SV=4	CDH2	2	11	13	Human	P19022	1 - high confidence		5.5	CDH2	CDH2	16	2.6	16
71	CNTN1_HUMAN	Contactin-1 OS=Homo sapiens OX=9606 GN=CNTN1 PE=1 SV=1	CNTN1	11	45	52	Human	Q12860	1 - high confidence		4.09091	CNTN1	CNTN1	1	1	1
51	CBPD_HUMAN	Carboxypeptidase D OS=Homo sapiens OX=9606 GN=CPD PE=1 SV=2	CPD	0	5	9	Human	O75976	1 - high confidence		#DIV/0!	CPD	CPD	26	3.9	12
79	CXAR_HUMAN	Coxsackievirus and adenovirus receptor OS=Homo sapiens OX=9606 GN=CXADR PE=1 SV=1	CXADR	2	9	11	Human	P78310	1 - high confidence		4.5	CXADR	CXADR	5	1.8	3
84	DCBD2_HUMAN	Discoidin, CUB and LCCL domain-containing protein 2 OS=Homo sapiens OX=9606 GN=DCBLD2 PE=1 SV=1	DCBLD2	8	16	20	Human	Q96PD2	1 - high confidence		2	DCBLD2	DCBLD2	1	1	1
102	EGFR_HUMAN	Epidermal growth factor receptor OS=Homo sapiens OX=9606 GN=EGFR PE=1 SV=2	EGFR	12	30	37	Human	P00533	1 - high confidence		2.5	EGFR	EGFR	32	3.6	15
106	EPHA2_HUMAN	Ephrin type-A receptor 2 OS=Homo sapiens OX=9606 GN=EPHA2 PE=1 SV=2	EPHA2	9	28	32	Human	P29317	1 - high confidence		3.11111	EPHA2	EPHA2	76	4.4	12
108	EPHB2_HUMAN	Ephrin type-B receptor 2 OS=Homo sapiens OX=9606 GN=EPHB2 PE=1 SV=5	EPHB2	4	17	16	Human	P29323	1 - high confidence		4.25	EPHB2	EPHB2	21	1	2
178	JAM1_HUMAN	Junctional adhesion molecule A OS=Homo sapiens OX=9606 GN=F11R PE=1 SV=1	F11R	2	8	9	Human	Q9Y624	1 - high confidence		4	F11R	F11R	0	0
112	FAT1_HUMAN	Protocadherin Fat 1 OS=Homo sapiens OX=9606 GN=FAT1 PE=1 SV=2	FAT1	2	25	31	Human	Q14517	1 - high confidence		12.5	FAT1	FAT1	3	3.3	8
258	PGBM_HUMAN	Basement membrane-specific heparan sulfate proteoglycan core protein OS=Homo sapiens OX=9606 GN=HSPG2 PE=1 SV=4	HSPG2	0	5	3	Human	P98160	1 - high confidence		#DIV/0!	HSPG2	HSPG2	8	6.6	30
162	IGF1R_HUMAN	Insulin-like growth factor 1 receptor OS=Homo sapiens OX=9606 GN=IGF1R PE=1 SV=1	IGF1R	2	17	19	Human	P08069	1 - high confidence		8.5	IGF1R	IGF1R	2	1.5	2
165	IGSF3_HUMAN	Immunoglobulin superfamily member 3 OS=Homo sapiens OX=9606 GN=IGSF3 PE=2 SV=3	IGSF3	7	18	23	Human	O75054	1 - high confidence		2.57143	IGSF3	IGSF3	0	0
169	ITA2_HUMAN	Integrin alpha-2 OS=Homo sapiens OX=9606 GN=ITGA2 PE=1 SV=1	ITGA2	9	27	25	Human	P17301	1 - high confidence		3	ITGA2	ITGA2	1	2	2
170	ITA3_HUMAN	Integrin alpha-3 OS=Homo sapiens OX=9606 GN=ITGA3 PE=1 SV=5	ITGA3	8	19	19	Human	P26006	1 - high confidence		2.375	ITGA3	ITGA3	4	1.5	2
172	ITA6_HUMAN	Integrin alpha-6 OS=Homo sapiens OX=9606 GN=ITGA6 PE=1 SV=5	ITGA6	2	9	15	Human	P23229	1 - high confidence		4.5	ITGA6	ITGA6	0	0
173	ITAV_HUMAN	Integrin alpha-V OS=Homo sapiens OX=9606 GN=ITGAV PE=1 SV=2	ITGAV	6	20	28	Human	P06756	1 - high confidence		3.33333	ITGAV	ITGAV	0	0
174	ITB1_HUMAN	Integrin beta-1 OS=Homo sapiens OX=9606 GN=ITGB1 PE=1 SV=2	ITGB1	17	34	36	Human	P05556	1 - high confidence		2	ITGB1	ITGB1	38	2.5	10
175	ITB4_HUMAN	Integrin beta-4 OS=Homo sapiens OX=9606 GN=ITGB4 PE=1 SV=5	ITGB4	0	12	23	Human	P16144	1 - high confidence		#DIV/0!	ITGB4	ITGB4	0	0
176	ITB5_HUMAN	Integrin beta-5 OS=Homo sapiens OX=9606 GN=ITGB5 PE=1 SV=1	ITGB5	3	21	21	Human	P18084	1 - high confidence		7	ITGB5	ITGB5	2	4.5	6
201	LAMA5_HUMAN	Laminin subunit alpha-5 OS=Homo sapiens OX=9606 GN=LAMA5 PE=1 SV=8	LAMA5	2	27	31	Human	O15230	1 - high confidence		13.5	LAMA5	LAMA5	11	1.5	5
202	LAMB1_HUMAN	Laminin subunit beta-1 OS=Homo sapiens OX=9606 GN=LAMB1 PE=1 SV=2	LAMB1	0	11	10	Human	P07942	1 - high confidence		#DIV/0!	LAMB1	LAMB1	21	1.7	6
203	LAMC1_HUMAN	Laminin subunit gamma-1 OS=Homo sapiens OX=9606 GN=LAMC1 PE=1 SV=3	LAMC1	3	14	14	Human	P11047	1 - high confidence		4.66667	LAMC1	LAMC1	36	2.6	6
208	LDLR_HUMAN	Low-density lipoprotein receptor OS=Homo sapiens OX=9606 GN=LDLR PE=1 SV=1	LDLR	0	9	9	Human	P01130	1 - high confidence		#DIV/0!	LDLR	LDLR	7	15.7	50
404	TRFM_HUMAN	Melanotransferrin OS=Homo sapiens OX=9606 GN=MELTF PE=1 SV=2	MELTF	0	5	7	Human	P08582	1 - high confidence		#DIV/0!	MELTF	MELTF	2	1	1
237	MYOF_HUMAN	Myoferlin OS=Homo sapiens OX=9606 GN=MYOF PE=1 SV=1	MYOF	0	7	7	Human	Q9NZM1	1 - high confidence		#DIV/0!	MYOF	MYOF	29	17.6	89
246	NRCAM_HUMAN	Neuronal cell adhesion molecule OS=Homo sapiens OX=9606 GN=NRCAM PE=1 SV=3	NRCAM	0	6	10	Human	Q92823	1 - high confidence		#DIV/0!	NRCAM	NRCAM	1	1	1
247	NRP1_HUMAN	Neuropilin-1 OS=Homo sapiens OX=9606 GN=NRP1 PE=1 SV=3	NRP1	2	14	19	Human	O14786	1 - high confidence		7	NRP1	NRP1	1	1	1
248	NRP2_HUMAN	Neuropilin-2 OS=Homo sapiens OX=9606 GN=NRP2 PE=1 SV=3	NRP2	0	16	19	Human	O60462	1 - high confidence		#DIV/0!	NRP2	NRP2	0	0
265	PLXB2_HUMAN	Plexin-B2 OS=Homo sapiens OX=9606 GN=PLXNB2 PE=1 SV=3	PLXNB2	2	29	41	Human	O15031	1 - high confidence		14.5	PLXNB2	PLXNB2	11	1.3	2
279	PVR_HUMAN	Poliovirus receptor OS=Homo sapiens OX=9606 GN=PVR PE=1 SV=2	PVR	0	6	6	Human	P15151	1 - high confidence		#DIV/0!	PVR	PVR	0	0
328	ROBO1_HUMAN	Roundabout homolog 1 OS=Homo sapiens OX=9606 GN=ROBO1 PE=1 SV=1	ROBO1	0	15	11	Human	Q9Y6N7	1 - high confidence		#DIV/0!	ROBO1	ROBO1	21	4.2	11
329	ROR1_HUMAN	Inactive tyrosine-protein kinase transmembrane receptor ROR1 OS=Homo sapiens OX=9606 GN=ROR1 PE=1 SV=2	ROR1	0	5	5	Human	Q01973	1 - high confidence		#DIV/0!	ROR1	ROR1	0	0
376	SUSD2_HUMAN	Sushi domain-containing protein 2 OS=Homo sapiens OX=9606 GN=SUSD2 PE=1 SV=1	SUSD2	4	14	18	Human	Q9UGT4	1 - high confidence		3.5	SUSD2	SUSD2	0	0
394	TFPI2_HUMAN	Tissue factor pathway inhibitor 2 OS=Homo sapiens OX=9606 GN=TFPI2 PE=1 SV=1	TFPI2	0	5	9	Human	P48307	1 - high confidence		#DIV/0!	TFPI2	TFPI2	1	1	1
395	TFR1_HUMAN	Transferrin receptor protein 1 OS=Homo sapiens OX=9606 GN=TFRC PE=1 SV=2	TFRC	8	15	19	Human	P02786	1 - high confidence		1.875	TFRC	TFRC	87	2.4	21
