# Supplementary material for: Influenza A virus exploits transferrin receptor recycling to enter host cells
Source: Proc Natl Acad Sci U S A. 2023 May 16;120(21):e2214936120. doi: 10.1073/pnas.2214936120 (PMC10214170; doi:10.1073/pnas.2214936120)
Supplement: Supplementary file 7 — Dataset S06 (XLSX) [file pnas.2214936120.sd06.xlsx]

## Sheet: Sheet1
Ra	Accession.Number	Identified.Proteins..680.	Alternate.ID	HRP	HA wt HRP	HA Y89F HRP	organism	ID_link	CSPA.category	ratio	User Input	Mapped Gene Symbol	Num of Expt. (found/total)	Ave SC	Max SC
102	CD276_HUMAN	CD276 antigen OS=Homo sapiens OX=9606 GN=CD276 PE=1 SV=1	CD276	0	6	3	Human	Q5ZPR3	1 - high confidence	#DIV/0!	CD276	CD276	0	0
662	UPAR_HUMAN	Urokinase plasminogen activator surface receptor OS=Homo sapiens OX=9606 GN=PLAUR PE=1 SV=1	PLAUR	0	5	5	Human	Q03405	1 - high confidence	#DIV/0!	PLAUR	PLAUR	0	0
630	TFPI2_HUMAN	Tissue factor pathway inhibitor 2 OS=Homo sapiens OX=9606 GN=TFPI2 PE=1 SV=1	TFPI2	0	8	5	Human	P48307	1 - high confidence	#DIV/0!	TFPI2	TFPI2	1	1	1
132	CRIM1_HUMAN	Cysteine-rich motor neuron 1 protein OS=Homo sapiens OX=9606 GN=CRIM1 PE=1 SV=1	CRIM1	0	6	2	Human	Q9NZV1	1 - high confidence	#DIV/0!	CRIM1	CRIM1	2	10	11
187	ERBB2_HUMAN	Receptor tyrosine-protein kinase erbB-2 OS=Homo sapiens OX=9606 GN=ERBB2 PE=1 SV=1	ERBB2	0	6	5	Human	P04626	1 - high confidence	#DIV/0!	ERBB2	ERBB2	2	1	1
206	FPRP_HUMAN	Prostaglandin F2 receptor negative regulator OS=Homo sapiens OX=9606 GN=PTGFRN PE=1 SV=2	PTGFRN	0	6	4	Human	Q9P2B2	1 - high confidence	#DIV/0!	PTGFRN	PTGFRN	2	1	1
650	TRFL_HUMAN	Lactotransferrin OS=Homo sapiens OX=9606 GN=LTF PE=1 SV=6	LTF	0	18	0	Human	P02788	1 - high confidence	#DIV/0!	LTF	LTF	61	2.3	18
454	PTPRF_HUMAN	Receptor-type tyrosine-protein phosphatase F OS=Homo sapiens OX=9606 GN=PTPRF PE=1 SV=2	PTPRF	4	18	14	Human	P10586	1 - high confidence	4.5	PTPRF	PTPRF	1	1	1
344	LRP1_HUMAN	Prolow-density lipoprotein receptor-related protein 1 OS=Homo sapiens OX=9606 GN=LRP1 PE=1 SV=2	LRP1	2	9	8	Human	Q07954	1 - high confidence	4.5	LRP1	LRP1	32	30	284
320	L1CAM_HUMAN	Neural cell adhesion molecule L1 OS=Homo sapiens OX=9606 GN=L1CAM PE=1 SV=2	L1CAM	2	8	2	Human	P32004	1 - high confidence	4	L1CAM	L1CAM	0	0
94	CBPD_HUMAN	Carboxypeptidase D OS=Homo sapiens OX=9606 GN=CPD PE=1 SV=2	CPD	3	11	5	Human	O75976	1 - high confidence	3.66667	CPD	CPD	26	3.9	12
368	MPRI_HUMAN	Cation-independent mannose-6-phosphate receptor OS=Homo sapiens OX=9606 GN=IGF2R PE=1 SV=3	IGF2R	3	10	5	Human	P11717	1 - high confidence	3.33333	IGF2R	IGF2R	31	1.9	7
401	NTRK3_HUMAN	NT-3 growth factor receptor OS=Homo sapiens OX=9606 GN=NTRK3 PE=1 SV=2	NTRK3	2	6	2	Human	Q16288	1 - high confidence	3	NTRK3	NTRK3	0	0
637	THS7A_HUMAN	Thrombospondin type-1 domain-containing protein 7A OS=Homo sapiens OX=9606 GN=THSD7A PE=1 SV=4	THSD7A	2	6	4	Human	Q9UPZ6	1 - high confidence	3	THSD7A	THSD7A	0	0
78	CA2D1_HUMAN	Voltage-dependent calcium channel subunit alpha-2/delta-1 OS=Homo sapiens OX=9606 GN=CACNA2D1 PE=1 SV=3	CACNA2D1	5	14	5	Human	P54289	1 - high confidence	2.8	CACNA2D1	CACNA2D1	5	3.6	12
335	LEPR_HUMAN	Leptin receptor OS=Homo sapiens OX=9606 GN=LEPR PE=1 SV=2	LEPR	6	16	7	Human	P48357	1 - high confidence	2.66667	LEPR	LEPR	0	0
265	IGF1R_HUMAN	Insulin-like growth factor 1 receptor OS=Homo sapiens OX=9606 GN=IGF1R PE=1 SV=1	IGF1R	8	21	19	Human	P08069	1 - high confidence	2.625	IGF1R	IGF1R	2	1.5	2
322	LAMB1_HUMAN	Laminin subunit beta-1 OS=Homo sapiens OX=9606 GN=LAMB1 PE=1 SV=2	LAMB1	5	13	11	Human	P07942	1 - high confidence	2.6	LAMB1	LAMB1	21	1.7	6
358	MCP_HUMAN	Membrane cofactor protein OS=Homo sapiens OX=9606 GN=CD46 PE=1 SV=3	CD46	2	5	4	Human	P15529	1 - high confidence	2.5	CD46	CD46	0	0
400	NRP2_HUMAN	Neuropilin-2 OS=Homo sapiens OX=9606 GN=NRP2 PE=1 SV=3	NRP2	9	22	18	Human	O60462	1 - high confidence	2.44444	NRP2	NRP2	0	0
596	SUSD2_HUMAN	Sushi domain-containing protein 2 OS=Homo sapiens OX=9606 GN=SUSD2 PE=1 SV=1	SUSD2	7	17	16	Human	Q9UGT4	1 - high confidence	2.42857	SUSD2	SUSD2	0	0
45	AMPN_HUMAN	Aminopeptidase N OS=Homo sapiens OX=9606 GN=ANPEP PE=1 SV=4	ANPEP	3	7	5	Human	P15144	1 - high confidence	2.33333	ANPEP	ANPEP	2	3	5
267	IGSF3_HUMAN	Immunoglobulin superfamily member 3 OS=Homo sapiens OX=9606 GN=IGSF3 PE=2 SV=3	IGSF3	9	20	19	Human	O75054	1 - high confidence	2.22222	IGSF3	IGSF3	0	0
321	LAMA5_HUMAN	Laminin subunit alpha-5 OS=Homo sapiens OX=9606 GN=LAMA5 PE=1 SV=8	LAMA5	10	22	26	Human	O15230	1 - high confidence	2.2	LAMA5	LAMA5	11	1.5	5
360	MET_HUMAN	Hepatocyte growth factor receptor OS=Homo sapiens OX=9606 GN=MET PE=1 SV=4	MET	12	26	24	Human	P08581	1 - high confidence	2.16667	MET	MET	0	0
281	ITB4_HUMAN	Integrin beta-4 OS=Homo sapiens OX=9606 GN=ITGB4 PE=1 SV=5	ITGB4	14	30	34	Human	P16144	1 - high confidence	2.14286	ITGB4	ITGB4	0	0
79	CAD17_HUMAN	Cadherin-17 OS=Homo sapiens OX=9606 GN=CDH17 PE=2 SV=3	CDH17	4	8	7	Human	Q12864	1 - high confidence	2	CDH17	CDH17	0	0
458	PTPRM_HUMAN	Receptor-type tyrosine-protein phosphatase mu OS=Homo sapiens OX=9606 GN=PTPRM PE=1 SV=2	PTPRM	4	8	10	Human	P28827	1 - high confidence	2	PTPRM	PTPRM	0	0
660	UFO_HUMAN	Tyrosine-protein kinase receptor UFO OS=Homo sapiens OX=9606 GN=AXL PE=1 SV=4	AXL	4	8	9	Human	P30530	1 - high confidence	2	AXL	AXL	0	0
20	ADA17_HUMAN	Disintegrin and metalloproteinase domain-containing protein 17 OS=Homo sapiens OX=9606 GN=ADAM17 PE=1 SV=1	ADAM17	3	6	3	Human	P78536	1 - high confidence	2	ADAM17	ADAM17	0	0
430	PLXA1_HUMAN	Plexin-A1 OS=Homo sapiens OX=9606 GN=PLXNA1 PE=1 SV=3	PLXNA1	5	10	7	Human	Q9UIW2	1 - high confidence	2	PLXNA1	PLXNA1	1	1	1
282	ITB5_HUMAN	Integrin beta-5 OS=Homo sapiens OX=9606 GN=ITGB5 PE=1 SV=1	ITGB5	11	22	27	Human	P18084	1 - high confidence	2	ITGB5	ITGB5	2	4.5	6
49	ANTR1_HUMAN	Anthrax toxin receptor 1 OS=Homo sapiens OX=9606 GN=ANTXR1 PE=1 SV=2	ANTXR1	3	6	5	Human	Q9H6X2	1 - high confidence	2	ANTXR1	ANTXR1	2	2.5	4
328	LCAP_HUMAN	Leucyl-cystinyl aminopeptidase OS=Homo sapiens OX=9606 GN=LNPEP PE=1 SV=3	LNPEP	4	8	3	Human	Q9UIQ6	1 - high confidence	2	LNPEP	LNPEP	4	1	1
196	FAT1_HUMAN	Protocadherin Fat 1 OS=Homo sapiens OX=9606 GN=FAT1 PE=1 SV=2	FAT1	14	26	29	Human	Q14517	1 - high confidence	1.85714	FAT1	FAT1	3	3.3	8
388	NEO1_HUMAN	Neogenin OS=Homo sapiens OX=9606 GN=NEO1 PE=1 SV=2	NEO1	6	11	12	Human	Q92859	1 - high confidence	1.83333	NEO1	NEO1	0	0
84	CAH12_HUMAN	Carbonic anhydrase 12 OS=Homo sapiens OX=9606 GN=CA12 PE=1 SV=1	CA12	11	20	22	Human	O43570	1 - high confidence	1.81818	CA12	CA12	1	58	58
277	ITA5_HUMAN	Integrin alpha-5 OS=Homo sapiens OX=9606 GN=ITGA5 PE=1 SV=2	ITGA5	5	9	8	Human	P08648	1 - high confidence	1.8	ITGA5	ITGA5	0	0
383	MYOF_HUMAN	Myoferlin OS=Homo sapiens OX=9606 GN=MYOF PE=1 SV=1	MYOF	9	16	13	Human	Q9NZM1	1 - high confidence	1.77778	MYOF	MYOF	29	17.6	89
457	PTPRK_HUMAN	Receptor-type tyrosine-protein phosphatase kappa OS=Homo sapiens OX=9606 GN=PTPRK PE=1 SV=2	PTPRK	4	7	8	Human	Q15262	1 - high confidence	1.75	PTPRK	PTPRK	0	0
524	ROR1_HUMAN	Inactive tyrosine-protein kinase transmembrane receptor ROR1 OS=Homo sapiens OX=9606 GN=ROR1 PE=1 SV=2	ROR1	4	7	7	Human	Q01973	1 - high confidence	1.75	ROR1	ROR1	0	0
279	ITAV_HUMAN	Integrin alpha-V OS=Homo sapiens OX=9606 GN=ITGAV PE=1 SV=2	ITGAV	25	43	38	Human	P06756	1 - high confidence	1.72	ITGAV	ITGAV	0	0
432	PLXD1_HUMAN	Plexin-D1 OS=Homo sapiens OX=9606 GN=PLXND1 PE=1 SV=3	PLXND1	3	5	5	Human	Q9Y4D7	1 - high confidence	1.66667	PLXND1	PLXND1	0	0
140	DAF_HUMAN	Complement decay-accelerating factor OS=Homo sapiens OX=9606 GN=CD55 PE=1 SV=4	CD55	3	5	7	Human	P08174	1 - high confidence	1.66667	CD55	CD55	1	2	2
137	CXAR_HUMAN	Coxsackievirus and adenovirus receptor OS=Homo sapiens OX=9606 GN=CXADR PE=1 SV=1	CXADR	3	5	8	Human	P78310	1 - high confidence	1.66667	CXADR	CXADR	5	1.8	3
185	EPHB2_HUMAN	Ephrin type-B receptor 2 OS=Homo sapiens OX=9606 GN=EPHB2 PE=1 SV=5	EPHB2	16	26	27	Human	P29323	1 - high confidence	1.625	EPHB2	EPHB2	21	1	2
67	BCAM_HUMAN	Basal cell adhesion molecule OS=Homo sapiens OX=9606 GN=BCAM PE=1 SV=2	BCAM	10	16	17	Human	P50895	1 - high confidence	1.6	BCAM	BCAM	2	8	8
332	LDLR_HUMAN	Low-density lipoprotein receptor OS=Homo sapiens OX=9606 GN=LDLR PE=1 SV=1	LDLR	5	8	6	Human	P01130	1 - high confidence	1.6	LDLR	LDLR	7	15.7	50
81	CADH2_HUMAN	Cadherin-2 OS=Homo sapiens OX=9606 GN=CDH2 PE=1 SV=4	CDH2	15	24	17	Human	P19022	1 - high confidence	1.6	CDH2	CDH2	16	2.6	16
184	EPHA2_HUMAN	Ephrin type-A receptor 2 OS=Homo sapiens OX=9606 GN=EPHA2 PE=1 SV=2	EPHA2	26	41	38	Human	P29317	1 - high confidence	1.57692	EPHA2	EPHA2	76	4.4	12
370	MRC2_HUMAN	C-type mannose receptor 2 OS=Homo sapiens OX=9606 GN=MRC2 PE=1 SV=2	MRC2	7	11	13	Human	Q9UBG0	1 - high confidence	1.57143	MRC2	MRC2	1	1	1
278	ITA6_HUMAN	Integrin alpha-6 OS=Homo sapiens OX=9606 GN=ITGA6 PE=1 SV=5	ITGA6	20	31	29	Human	P23229	1 - high confidence	1.55	ITGA6	ITGA6	0	0
631	TFR1_HUMAN	Transferrin receptor protein 1 OS=Homo sapiens OX=9606 GN=TFRC PE=1 SV=2	TFRC	22	34	33	Human	P02786	1 - high confidence	1.54545	TFRC	TFRC	87	2.4	21
398	NRCAM_HUMAN	Neuronal cell adhesion molecule OS=Homo sapiens OX=9606 GN=NRCAM PE=1 SV=3	NRCAM	13	20	19	Human	Q92823	1 - high confidence	1.53846	NRCAM	NRCAM	1	1	1
19	ADA10_HUMAN	Disintegrin and metalloproteinase domain-containing protein 10 OS=Homo sapiens OX=9606 GN=ADAM10 PE=1 SV=1	ADAM10	13	20	19	Human	O14672	1 - high confidence	1.53846	ADAM10	ADAM10	2	1.5	2
104	CD44_HUMAN	CD44 antigen OS=Homo sapiens OX=9606 GN=CD44 PE=1 SV=3	CD44	17	26	33	Human	P16070	1 - high confidence	1.52941	CD44	CD44	13	1.7	5
80	CADH1_HUMAN	Cadherin-1 OS=Homo sapiens OX=9606 GN=CDH1 PE=1 SV=3	CDH1	10	15	12	Human	P12830	1 - high confidence	1.5	CDH1	CDH1	0	0
285	JAM1_HUMAN	Junctional adhesion molecule A OS=Homo sapiens OX=9606 GN=F11R PE=1 SV=1	F11R	4	6	5	Human	Q9Y624	1 - high confidence	1.5	F11R	F11R	0	0
82	CADM1_HUMAN	Cell adhesion molecule 1 OS=Homo sapiens OX=9606 GN=CADM1 PE=1 SV=2	CADM1	4	6	5	Human	Q9BY67	1 - high confidence	1.5	CADM1	CADM1	14	1.4	4
